# Supplementary material for: SIK2 activates the autophagy‒apoptosis pathway through SP1 regulation to inhibit the progression of hepatocellular carcinoma
Source: Front Pharmacol. 2025 Oct 2;16:1635953. doi: 10.3389/fphar.2025.1635953 (PMC12528092; doi:10.3389/fphar.2025.1635953)
Supplement: Supplementary file 1 [file Table1.xls]

## Sheet: Sheet1
	Table S1. Target sequences.
	primers for transfection	sequences(5'->3')
	sh-NC	TTCTCCGAACGTGTCACGT
	sh-SIK2-1	GGCTAACCATAGCCCAAAT
	sh-SIK2-2	GGACACTCCAAAGGTCAAT
	OE-SIK2	F:5'-GAATTCGCCACCATGGAGGCGGCGGC-3' R:5'-CTCGAGTCAGTTCACCTTCCACCAGGTC-3'
	OE-SP1	F:5'- GAATTCGCCACCATGGCGACCTGAGGAGGAG-3' R:5'- CTCGAGTCAGAGCTGAGGAGCGCTGAGGAG-3'
	OE-LKB1	F:5'- GAATTCGCCACCATGAGCGAGGAGGAGGAG-3' R:5'- CTCGAGTCAGAGGAGGAGGAGGAGAGGAGG-3'

## Sheet: Sheet2
	Table S1. Primer sequences.
	primers for qRT-PCR	sequences(5'->3')
	SIK2	F:AGACCACCCTCACATAATCAAAC
		R:ATTTTCGCCTGGCTTCAGACT
	ACTB	F:CATGTACGTTGCTATCCAGGC
		R:CTCCTTAATGTCACGCACGAT
	primers for ChIP-qPCR	sequences(5'->3')
	SIK2-Promoter	F:GGGGCGGGG
		R:CCCCGCCCCC
	SP1-P1	F:CGGGCTACAGC
		R:GCCCTGGTCTC
	SP1-P2	F:TCCGCCGAGAT
		R:AGGGCCGTTAC
	SP1-P3	F:GGCGGAACTCC
		R:CCGCCCTAGGA
	SP1-P4	F:ACCCGCGACTA
		R:TGGGCCGTGAA
	SP1-P5	F:GAGGCGGCTCA
		R:CCCGCCATTCT

## Sheet: Sheet3
	Table S1. The antibodies used and their dilutions
	Antibodies/Dilutions	Manufacturer
	Anti-SIK2 Antibody	Abcam
	β-Actin Rabbit mAb	CST
	GAPDH Rabbit mAb	CST
	β-Tubulin Antibody	CST
	Caspase-3 Antibody	CST
	Caspase-8 Rabbit mAb	CST
	SQSTM1/p62 Antibody	CST
	LC3B Mouse mAb	CST
	SP1 Monoclonal antibody	Proteintech
	LKB1 Ployclonal antibody	Proteintech
	ERK1/2 Ployclonal antibody	Proteintech
	Phospho-ERK1/2 (Thr202/Tyr204) Ployclonal antibody	Proteintech
	Anti-rabbit IgG, HRP-linked Antibody	CST
	Anti-mouse IgG, HRP-linked Antibody	CST
	Universal Antibody Dilution Buffer	Beyotime
